# Supplementary material for: Association of Healthy Lifestyles with Non-Alcoholic Fatty Liver Disease: A Prospective Cohort Study in Chinese Government Employees
Source: Nutrients. 2023 Jan 24;15(3):604. doi: 10.3390/nu15030604 (PMC9921275; doi:10.3390/nu15030604)
Supplement: Supplementary file 1 [file nutrients-15-00604-s001.zip]

Archive with 1 entries (1 files):
- nutrients-2117524-supplementary.pdf
